# Supplementary material for: Impact of Repeated Variant Exposures on Cellular and Humoral Immunogenicity Induced by SARS-CoV-2 Vaccines
Source: Vaccines (Basel). 2024 Dec 13;12(12):1408. doi: 10.3390/vaccines12121408 (PMC11680034; doi:10.3390/vaccines12121408)
Supplement: Supplementary file 1 [file vaccines-12-01408-s001.zip]

Archive with 1 entries (1 files):
- vaccines-3342055-supplementary.pdf
